# Supplementary material for: Targeting Host Tyrosine Kinase Receptor EPHA2 Signaling Affects Uropathogen Infection in Human Bladder Epithelial Cells
Source: Pathogens. 2022 Oct 12;11(10):1176. doi: 10.3390/pathogens11101176 (PMC9607038; doi:10.3390/pathogens11101176)
Supplement: Supplementary file 1 [file pathogens-11-01176-s001.zip]

Archive with 1 entries (1 files):
- pathogens-1904981-supplementary.pdf
